# Supplementary material for: Relation between acquisition of lexical concept and joint attention in children with autism spectrum disorder without severe intellectual disability
Source: PLoS One. 2022 Apr 14;17(4):e0266953. doi: 10.1371/journal.pone.0266953 (PMC9009620; doi:10.1371/journal.pone.0266953)
Supplement: S1 File — (XLS) [file pone.0266953.s001.xls]

## Sheet: Sheet1
			K-ABC scores		ADOS-2 scores				Variables used in statistical analysis
ID	Sex (male=1)	Age in months	Mental processing scale	Achievement scale	SA	RRB	Total	CS	JAsum	Expressive Vocabulary in K-ABC	Riddle in K-ABC	PVT-R
ASD1	1	45	64	75	13	4	17	9	9	78	76	6
ASD2	1	79	60	75	19	3	22	9	10		61	1
ASD3	1	46	65	75	16	4	20	10	9	85	75	6
ASD4	1	76	104	118	9	3	12	6	6		76	15
ASD5	1	86	92	95	9	4	13	6	7		92	12
ASD6	1	63	97	106	9	3	12	6	6		105	8
ASD7	1	40	68	83	12	2	14	7	7	88	81	8
ASD8	1	56	102	124	7	1	8	5	5	126	121	16
ASD9	1	66	79	67	11	2	13	6	8		73
ASD10	1	68	134	111	10	2	12	6	7		85	11
ASD11	1	75	116	81	9	3	12	6	5		95	8
ASD12	0	70	120	106	8	0	8	4	5		80	8
ASD13	1	72	61	68	10	1	11	6	6		70	4
ASD14	1	76	98	98	8	0	8	4	6		74	10
ASD15	1	62	73	89	12	2	14	6	7		74	6
ASD16	1	71	103	119	7	1	8	4	5		103	9
ASD17	1	70	93	83	6	0	6	3	6		91	11
ASD18	1	70	68	68	13	2	15	7	8		80	7
ASD19	0	68	66	67	9	0	9	6	6		72	4
ASD20	1	69	88	91	3	0	3	1	3		82	8
ASD21	1	72	113	92	6	1	7	3	4		93	6
ASD22	1	53	83	81	0	1	1	1	0	95	86	8
ASD23	1	67	90	69	6	0	6	3	3		73	5
ASD24	1	67	85	69	10	2	12	6	5		70	3
ASD25	1	50	89	99	9	2	11	6	4	118	99	8
ASD26	1	48	111	98	14	3	17	8	8	100	77	7
ASD27	1	77	71	73		0					71	5
ASD28	1	71	100	107	9	2	11	6	6		96	4
ASD29	0	76	91	88	11	4	15	7	5		70	5
ASD30	1	47	124	112	6	1	7	4	5	120	84	11
ASD31	0	76	104	127		2					139	14
ASD32	1	92	110	128	6	2	8	4	4		118	10
ASD33	0	40	125	152	4	0	4	2	3	134	143	15
ASD34	0	65	76	83	5	0	5	2	4		76	6
ASD35	1	47	98	85	11	0	11	6	7	80	89	10
ASD36	1	50	88	81	6	1	7	4	4	80	83	7
ASD37	1	63	94	83	12	0	12	6	7		80	9
ASD38	1	72	64	72	11	2	13	6	6		76	3
ASD39	1	77	95	94	6	1	7	3	5		108	7
ASD40	1	54	106	116	9	2	11	6	6	119	93	8
ASD41	0	56	71	71	10	1	11	6	5	78	73	8
ASD42	0	57	90	107	9	3	12	6	6	126	78	8
ASD43	1	77	119	97	9	2	11	6	5		74	8
ASD44	1	62	74	99	11	2	13	6	5		80	4
ASD45	1	54	128	90	5	1	6	3	2	84	83	7
ASD46	1	70	106	120	11	4	15	7	6		84	14
ASD47	1	75	94	89	2	0	2	1	2		95	10
ASD48	1	72	88	104	4	1	5	2	3		93	4
ASD49	0	69	106	111	6	0	6	3	5		98	12
ASD50	0	68	111	113	6	0	6	3	4		93	12
ASD51	1	68	118	117	11	0	11	6	6		102	15
ASD52	1	76	110	87	9	1	10	6	5		105	18
ASD53	1	71	109	105	8	1	9	6	4		87	5
ASD54	1	70	119	98	4	0	4	2	3		91	11
ASD55	1	73	117	99		1					89	6
ASD56	0	75	95	102		0					87	13
ASD57	0	67	117	119	1	0	1	1	1		108	11
ASD58	0	48	78	90	9	3	12	6	6	117	86	9
ASD59	1	79	117	101	14	2	16	7	8		110	13
ASD60	1	76	99	91	9	2	11	6	6		105	14
ASD61	0	44	76	85	15	0	15	8	7	96	76	3
ASD62	1	54	99	95	10	1	11	6	5	93	93	12
ASD63	1	68	77	99		2					82	10
ASD64	1	64	84	89		2			6		82	13
ASD65	0	77	103	96	14	2	16	7	8		79	10
ASD66	1	63	122	121	7	2	9	6	6		92	10
ASD67	1	76	92	105	8	2	10	6	6	115	109	13
ASD68	1	67	98	113	14	2	16	7	7		111	15
ASD69	1	58	110	85	9	3	12	6	6	98	71	7
ASD70	1	72	61	66	12	5	17	8	6		66	5
ASD71	0	62	82	104	0	2	2	1	0		96	6
ASD72	1	57	64	83	16	1	17	8	8	117	71	8
ASD73	0	74	89	101	9	2	11	6	6		84	8
ASD74	1	72	85	74	11	2	13	6	7		85	6
ASD75	1	65	95	92	8	3	11	6	5		85	5
ASD76	1	81	98	86	9	4	13	6	6		74	6
ASD77	1	60	65	75	11	2	13	6	7		73	2
ASD78	1	66	73	69	8	1	9	6	4		77	7
ASD79	1	68	119	116	6	3	9	6	4		102	12
ASD80	1	98	80	73	10	3	13	6	6		60	4
ASD81	1	68	66	71		3			8		68	4
ASD82	1	97	94	90	18	1	19	8	9		87	8
ASD83	0	70	80	85	8	2	10	6	6		77	6
ASD84	1	67	89	117	13	1	14	6	8		96	7
ASD85	1	84	91	83		2					86	12
ASD86	1	94	92	87		1					85	6
ASD87	0	64	87	114	10	3	13	6	7		117	9
ASD88	1	62	68	84		3			4		72	7
ASD89	1	80	103	94	7	2	9	6	5		71	7
ASD90	1	69	94	82	7	1	8	4	5		102	15
ASD91	1	78	85	92	9	3	12	6	5		78	6
ASD92	1	71	114	116	9	1	10	6	5		107	14
ASD93	0	62	85	108	11	1	12	6	5		92	6
ASD94	0	66	97	74	10	1	11	6	7		87	11
ASD95	1	74	81	93	8	0	8	4	4		91	6
ASD96	1	69	101	93	10	3	13	6	6		70	4
ASD97	1	85	71	70	8	0	8	4	5		73	5
ASD98	1	63	95	113	9	3	12	6	4		96	9
ASD99	0	63	90	113	6	1	7	3	4		101	9
ASD100	0	79	82	83	10	4	14	6	6		84	10
ASD101	1	60	77	94	13	6	19	8	6		70	5
ASD102	1	78	87	90	3	3	6	3	2		84	10
ASD103	1	67	104	72	11	1	12	6	6		71	7
ASD104	0	65	133	116	8	2	10	6	4		94	10
ASD105	0	71	98	108	3	1	4	2	1		91	12
ASD106	1	74	68	86	12	6	18	8	7		75	7
ASD107	0	63	91	74	7	2	9	6	4		87	5
ASD108	1	75	108	98	5	3	8	4	2		95	5
ASD109	1	71	88	74	6	4	10	6	3		73	5
ASD110	1	81	122	101	9	1	10	6	5		93	9
ASD111	1	69	137	122	7	2	9	6	3		109	12
ASD112	0	60	87	91	9	4	13	6	5		75	6
ASD113	0	68	80	68	8	1	9	6	5		72	5
